# Supplementary material for: Isolation and Total Synthesis of PM170453, a New Cyclic Depsipeptide Isolated from Lyngbya sp
Source: Mar Drugs. 2024 Jun 28;22(7):303. doi: 10.3390/md22070303 (PMC11277655; doi:10.3390/md22070303)
Supplement: Supplementary file 1 [file marinedrugs-22-00303-s001.zip]

Archive with 1 entries (1 files):
- marinedrugs-3067401-supplementary.pdf
